# Supplementary material for: Toxigenic Vibrio cholerae strains in South-East Queensland, Australian river waterways
Source: Appl Environ Microbiol. 2023 Oct 6;89(10):e00472-23. doi: 10.1128/aem.00472-23 (PMC10617385; doi:10.1128/aem.00472-23)
Supplement: Dataset 1 — List of strains used in this study. [file aem.00472-23-s0001.xlsx]

## Sheet: List of strains used in this st
Dataset 1: List of strains used in this study
Strain ID	Origin of isolates/Source/YI*	Reference	Serogroup
BB1-2	Bogan Bridge/Logan river/2021*	This study	non-O1, non-O139
CC3-1	Cedar Creek/Albert River/2021*	This study	non-O1, non-O139
CG1-2	Cedar Grove/Logan River/2021*	This study	non-O1, non-O139
JP1-1	Josephville/Logan River/2021*	This study	non-O1, non-O139
JP1-24	Josephville/Logan River/2021*	This study	non-O1, non-O139
JP2-1	Josephville/Logan River/2021*	This study	non-O1, non-O139
JP3-23	Josephville/Logan River/2021*	This study	non-O1, non-O139
KB1-1	Kerry Bridge/Albert River/2021*	This study	non-O1, non-O139
MB1-1	Macleans Bridge/Logan River/2021*	This study	non-O1, non-O139
MB3-24	Macleans Bridge/Logan River/2021*	This study	non-O1, non-O139
TB1-22	Tabragalba Bridge/Albert River/2021*	This study	non-O1, non-O139
TB3-5	Tabragalba Bridge/Albert River/2021*	This study	non-O1, non-O139
TB3-20	Tabragalba Bridge/Albert River/2021*	This study	non-O1, non-O139
WL2-1	Luscombe Weir/Albert River/2021*	This study	non-O1, non-O139
WLV1-17	Wendt Park, Logan Village/Water/2021*	This study	non-O1, non-O139
WS3-1	Stanmore Weir/Albert River/2021*	This study	non-O1, non-O139
TB1-1	Tabragalba Bridge/Albert River/2021*	This study	non-O1, non-O139
TB1-2	Tabragalba Bridge/Albert River/2021*	This study	non-O1, non-O139
KB1-4	Kerry Bridge/Albert River/2021*	This study	non-O1, non-O139
KB1-31	Kerry Bridge/Albert River/2021*	This study	non-O1, non-O139
KB1-39	Kerry Bridge/Albert River/2021*	This study	non-O1, non-O139
KB1-40	Kerry Bridge/Albert River/2021*	This study	non-O1, non-O139
M121990	Bali/Clinical/2012	PRJNA915130.	non-O1, non-O139
20602	7-254 Ramsay Ck and Rock, QLD/Water/1983	PRJNA915130.	non-O1, non-O139
P351	North Pine Dam, QLD/Water/1986	PRJNA915130.	non-O1, non-O139
M99474	Cairns, QLD/Clinical/1999	PRJNA915130.	non-O1, non-O139
M01563	Rockhampton, QLD/Clinical/2001	PRJNA915130.	non-O1, non-O139
M01655	Brisbane, QLD/Clinical/2001	PRJNA915130.	non-O1, non-O139
M011053	Rockhampton, QLD/Clinical/2001	PRJNA915130.	non-O1, non-O139
M027753	Mount Isa (Cloncurry), QLD/Clinical/2002	PRJNA915130.	non-O1, non-O139
M03309	Mount Isa (Cloncurry), QLD/Clinical/2003	PRJNA915130.	non-O1, non-O139
M031916	Mackay, QLD/Clinical/2003	PRJNA915130.	non-O1, non-O139
M041117	Cairns, QLD/ Clinical/2004	PRJNA915130.	non-O1, non-O139
M041243	Richmond, QLD/Clinical/2004	PRJNA915130.	non-O1, non-O139
M055620	Townsville, QLD/Clinical/2005	PRJNA915130.	non-O1, non-O139
M056274	Mackay, QLD/Clinical/2005	PRJNA915130.	non-O1, non-O139
M06110	Brisbane, QLD/Clinical/2006	PRJNA915130.	non-O1, non-O139
M066673	Townsville, QLD/Clinical/2006	PRJNA915130.	non-O1, non-O139
M071021	Mount Isa, QLD/Clinical/2007	PRJNA915130.	non-O1, non-O139
M072271	Longreach, QLD/Clinical/2007	PRJNA915130.	non-O1, non-O139
6471-07	McKinley Shire Council, QLD/Water/2007	PRJNA915130.	non-O1, non-O139
M083375	Townsville, Knee swab, QLD/Clinical/2008	PRJNA915130.	non-O1, non-O139
M09657	Gold Coast, QLD/Clinical/2009	PRJNA915130.	non-O1, non-O139
M091373	Brisbane, QLD/Clinical/Clinical/2009	PRJNA915130.	non-O1, non-O139
M103422	Brisbane, QLD/Clinical/2010	PRJNA915130.	non-O1, non-O139
M117649	Boigu Island, QLD/Clinical/2011	PRJNA915130.	non-O1, non-O139
1140411	Saibai Is - Old Lagoon, QLD/Water/2011	PRJNA915130.	non-O1, non-O139
1124511	Brisbane River @ Twin Bridges, QLD/Water/2012	PRJNA915130.	non-O1, non-O139
1124611	Atkinson Dam outlet @ Boyce Rd, QLD/Water/2012	PRJNA915130.	non-O1, non-O139
1124911	Wivenhoe Dam Wall, QLD/Water/2012	PRJNA915130.	non-O1, non-O139
1125011	Plain Creek @ Brightview Rd, QLD/Water/2012	PRJNA915130.	non-O1, non-O139
40312	Wendt Park, Logan Village, QLD/Water/2012	PRJNA915130.	non-O1, non-O139
W398	Radke Bridge, Albert River, QLD/Water/2012	PRJNA915130.	non-O1, non-O139
W401	Bogan Bridge, Logan River, QLD/Water/2012	PRJNA915130.	non-O1, non-O139
M12590	Georgetown, QLD/Clinical/2012	PRJNA915130.	non-O1, non-O139
M12761	Mt Isa, QLD/Clinical/2012	PRJNA915130.	non-O1, non-O139
243712	Logan & Albert River Project, QLD/Water/2012	PRJNA915130.	non-O1, non-O139
M136462	Mexico/Clinical/2013	PRJNA915130.	non-O1, non-O139
M138351	Gympie, QLD/Clinical/2013	PRJNA915130.	non-O1, non-O139
M144786	Cairns, QLD/Clinical/2014	PRJNA915130.	non-O1, non-O139
M147540	Coopersplains, QLD/Clinical/2014	PRJNA915130.	non-O1, non-O139
M152362	Faeces, Ipswich, QLD/Clinical/2015	PRJNA915130.	non-O1, non-O139
M15498	Fish Tissue, Townsville, QLD/Seafood/2015	PRJNA915130.	non-O1, non-O139
M16108	Logan, QLD/Clinical/2016	PRJNA915130.	non-O1, non-O139
M162017	Left ear , Logan, QLD/Clinical/2016	PRJNA915130.	non-O1, non-O139
M16196	Townsville, QLD/Clinical/2016	PRJNA915130.	non-O1, non-O139
M17130	Fish Tissue, QLD/Seafood/2017	PRJNA915130.	non-O1, non-O139
M175282	Mackay, QLD/Clinical/2017	PRJNA915130.	non-O1, non-O139
M182863	Ipswich, QLD/Clinical/2018	PRJNA915130.	non-O1, non-O139
M183306	Cairns, leg tissue, QLD/Clinical/2018	PRJNA915130.	non-O1, non-O139
M192962	Townsville, QLD/Clinical/2019	PRJNA915130.	non-O1, non-O139
M19206	Dog, QLD/Clinical/2019	PRJNA915130.	non-O1, non-O139
M20227	Logan, QLD/Clinical/2019	PRJNA915130.	non-O1, non-O139
M20197	Fresh raw tiger prawns, QLD/Seafood/2020	PRJNA915130.	non-O1, non-O139
VcN1	Bangladesh/Water/2017	SAMN07786812	non-O1, non-O139
RC385	Chesapeake bay, USA/Water/1962	SAMN02435834	non-O1, non-O139
PS15	Puget Sound, USA/Sediment/NA	SAMN02470610	non-O1, non-O139
MZO-3	Bangladesh/Clinical/2001	SAMN02435869	non-O1, non-O139
981-75	India/Clinical/1975	SAMN02693890	non-O1, non-O139
8-76	India/Clinical/1976	SAMN02693891	non-O1, non-O139
VcCHNf9	China/Water/2013	SAMN09945392	non-O1, non-O139
N16961_ch1_ch2	Bangladesh/Clinical/1975	SAMN08822914	non-O1, non-O139
1157-74	India/Clinical/1974	SAMN02693889	non-O1, non-O139
1311-69	India/Clinical/1969	SAMN02693887	non-O1, non-O139
2012EL-1759	Haiti/Water/2012	SAMN02195196	non-O1, non-O139
60555434	Adelaide, South Australia/Clinical/2017	SAMN09404502	non-O1, non-O139
CP1110	USA/Clinical/2010	SAMN02469662	non-O1, non-O139
CP1117	USA/Clinical/2010	SAMN02469665	non-O1, non-O139
HC-1A2	Haiti/Clinical/2010	SAMN00249592	non-O1, non-O139
HC-43B1	Haiti/Clinical/2010	SAMN00619210	non-O1, non-O139
HE-45	Haiti/Water/2010	SAMN00621717	non-O1, non-O139
Santiago-089	Chile/Clinical/2018	SAMN11318966	non-O1, non-O139
S12	East Hills, NSW/Water/2009	SAMN05361712	non-O1, non-O140
B5631_78	Bulimba Creek, QLD/Water/1978	PRJNA915130.	O1
B5044_80	North Pine Dam, QLD/Water/1980	PRJNA915130.	O1
B18667_80	North Pine Dam, QLD/Water/1980	PRJNA915130.	O1
v4498	Albert river, QLD/Water/1978	PRJNA670297	O1
101_1	Mt St John, Townsville, QLD/Sewage/1985	PRJNA670297	O1
1633_2	Mount Morgan, QLD/Clinical/1983	PRJNA670297	O1
7975_1	Bundaberg, QLD/Sewage/1985	PRJNA670297	O1
B17751_78	Brisbane River, QLD/Water/1978	PRJNA670297	O1
NCTC8021	Lab control	PRJNA915130.	O1
Si_F	Beenleigh, QLD/Clinical/1977	PRJNA670297	O1
v1	Brisbane river, QLD/Water/1980	PRJNA670297	O1
3411_1	Beaudesert, QLD/Clinical/1983	PRJNA670297	O1
* YI-Year of isolation (in this study), QLD- Queensland, Australia
