# Supplementary material for: Toxigenic Vibrio cholerae strains in South-East Queensland, Australian river waterways
Source: Appl Environ Microbiol. 2023 Oct 6;89(10):e00472-23. doi: 10.1128/aem.00472-23 (PMC10617385; doi:10.1128/aem.00472-23)
Supplement: Dataset 2 — Multiple sequence alignment of ctxA amino-acid sequences. [file aem.00472-23-s0002.txt]

Dataset 2: Multiple sequence aligment of ctxA amino-acid sequences from this study

CLUSTAL X (1.81) multiple sequence alignment


JP1-24                              MVKIIFVFFIFLSSFSYANNDKLYRADSRPPDEIKQSGGLMPRGQNEYFD
JP2-1                               MVKIIFVFFIFLSSFSYANNDKLYRADSRPPDEIKQSGGLMPRGQNEYFD
JP3-23                              MVKIIFVFFIFLSSFSYANNDKLYRADSRPPDEIKQSGGLMPRGQNEYFD
TB1-1                               MVKIIFVFFIFLSSFSYANNDKLYRADSRPPDEIKQSGGLMPRGQNEYFD
TB1-22                              MVKIIFVFFIFLSSFSYANNDKLYRADSRPPDEIKQSGGLMPRGQNEYFD
TB1-2                               MVKIIFVFFIFLSSFSYANNDKLYRADSRPPDEIKQSGGLMPRGQNEYFD
MB3-24                              MVKIIFVFFIFLSSFSYANNDKLYRADSRPPDEIKQSGGLMPRGQNEYFD
N16961                              MVKIIFVFFIFLSSFSYANDDKLYRADSRPPDEIKQSGGLMPRGQSEYFD
KB1-4                               MVKIIFVFFIFLSSFSYANDDKLYRADSRPPDEIKQSGGLMPRGQNEYFD
KB1-31                              MVKIIFVFFIFLSSFSYANDDKLYRADSRPPDEIKQSGGLMPRGQNEYFD
KB1-39                              MVKIIFVFFIFLSSFSYANDDKLYRADSRPPDEIKQSGGLMPRGQNEYFD
KB1-40                              MVKIIFVFFIFLSSFSYANDDKLYRADSRPPDEIKQSGGLMPRGQNEYFD

JP1-24                              RGTQMNINLYDHARGTQTGFVRHDDGYVSTSISLRSAHLVGQTILSGYST
JP2-1                               RGTQMNINLYDHARGTQTGFVRHDDGYVSTSISLRSAHLVGQTILSGYST
JP3-23                              RGTQMNINLYDHARGTQTGFVRHDDGYVSTSISLRSAHLVGQTILSGYST
TB1-1                               RGTQMNINLYDHARGTQTGFVRHDDGYVSTSISLRSAHLVGQTILSGYST
TB1-22                              RGTQMNINLYDHARGTQTGFVRHDDGYVSTSISLRSAHLVGQTILSGYST
TB1-2                               RGTQMNINLYDHARGTQTGFVRHDDGYVSTSISLRSAHLVGQTILSGYST
MB3-24                              RGTQMNINLYDHARGTQTGFVRHDDGYVSTSISLRSAHLVGQTILSGYST
N16961                              RGTQMNINLYDHARGTQTGFVRHDDGYVSTSISLRSAHLVGQTILSGHST
KB1-4                               RGTQMNINLYDHARGTQTGFVRHDDGYVSTSISLRSAHLVGQTILSGHST
KB1-31                              RGTQMNINLYDHARGTQTGFVRHDDGYVSTSISLRSAHLVGQTILSGHST
KB1-39                              RGTQMNINLYDHARGTQTGFVRHDDGYVSTSISLRSAHLVGQTILSGHST
KB1-40                              RGTQMNINLYDHARGTQTGFVRHDDGYVSTSISLRSAHLVGQTILSGHST

JP1-24                              YYIYVIATAPNMFNVNDVLGAYSPHPDEQEVSALGGIPYSQIYGWYRVNF
JP2-1                               YYIYVIATAPNMFNVNDVLGAYSPHPDEQEVSALGGIPYSQIYGWYRVNF
JP3-23                              YYIYVIATAPNMFNVNDVLGAYSPHPDEQEVSALGGIPYSQIYGWYRVNF
TB1-1                               YYIYVIATAPNMFNVNDVLGAYSPHPDEQEVSALGGIPYSQIYGWYRVNF
TB1-22                              YYIYVIATAPNMFNVNDVLGAYSPHPDEQEVSALGGIPYSQIYGWYRVNF
TB1-2                               YYIYVIATAPNMFNVNDVLGAYSPHPDEQEVSALGGIPYSQIYGWYRVNF
MB3-24                              YYIYVIATAPNMFNVNDVLGAYSPHPDEQEVSALGGIPYSQIYGWYRVNF
N16961                              YYIYVIATAPNMFNVNDVLGAYSPHPDEQEVSALGGIPYSQIYGWYRVHF
KB1-4                               YYIYVIATAPNMFNVNDVLGPYSPHPDEQEVSALGGIPYSQIYGWYRVHF
KB1-31                              YYIYVIATAPNMFNVNDVLGPYSPHPDEQEVSALGGIPYSQIYGWYRVHF
KB1-39                              YYIYVIATAPNMFNVNDVLGPYSPHPDEQEVSALGGIPYSQIYGWYRVHF
KB1-40                              YYIYVIATAPNMFNVNDVLGPYSPHPDEQEVSALGGIPYSQIYGWYRVHF

JP1-24                              GVVDEQLYRNRGYRDRYYSNLDIAPAADGYALAGFPPEHRAWREEPWIHH
JP2-1                               GVVDEQLYRNRGYRDRYYSNLDIAPAADGYALAGFPPEHRAWREEPWIHH
JP3-23                              GVVDEQLYRNRGYRDRYYSNLDIAPAADGYALAGFPPEHRAWREEPWIHH
TB1-1                               GVVDEQLYRNRGYRDRYYSNLDIAPAADGYALAGFPPEHRAWREEPWIHH
TB1-22                              GVVDEQLYRNRGYRDRYYSNLDIAPAADGYALAGFPPEHRAWREEPWIHH
TB1-2                               GVVDEQLYRNRGYRDRYYSNLDIAPAADGYALAGFPPEHRAWREEPWIHH
MB3-24                              GVVDEQLYRNMGYRDRYYSNLDIAPAADGYALAGFPPEHRAWREEPWIHH
N16961                              GVLDEQLHRNRGYRDRYYSNLDIAPAADGYGLAGFPPEHRAWREEPWIHH
KB1-4                               GVLDEQLHRNRGYRDRYYSNLDIAPAADGYGLAGFPPEHIAWREEPWIHH
KB1-31                              GVLDEQLHRNRGYRDRYYSNLDIAPAADGYGLAGFPPEHIAWREEPWIHH
KB1-39                              GVLDEQLHRNRGYRDRYYSNLDIAPAADGYGLAGFPPEHIAWREEPWIHH
KB1-40                              GVLDEQLHRNRGYRDRYYSNLDIAPAADGYGLAGFPPEHIAWREEPWIHH

JP1-24                              APPGCGNAPRSSMSNTCDEKTQSLGVKFLEEYQSKVKRQIFSGYQSDIDT
JP2-1                               APPGCGNAPRSSMSNTCDEKTQSLGVKFLEEYQSKVKRQIFSGYQSDIDT
JP3-23                              APPGCGNAPRSSMSNTCDEKTQSLGVKFLEEYQSKVKRQIFSGYQSDIDT
TB1-1                               APPGCGNAPRSSMSNTCDEKTQSLGVKFLEEYQSKVKRQIFSGYQSDIDT
TB1-22                              APPGCGNAPRSSMSNTCDEKTQSLGVKFLEEYQSKVKRQIFSGYQSDIDT
TB1-2                               APPGCGNAPRSSMSNTCDEKTQSLGVKFLEEYQSKVKRQIFSGYQSDIDT
MB3-24                              APPGCGNAPRSSMSNTCDEKTQSLGVKFLEEYQSKVKRQIFSGYQSDIDT
N16961                              APPGCGNAPRSSMSNTCDEKTQSLGVKFLDEYQSKVKRQIFSGYQSDIDT
KB1-4                               APPGCGNAPRSSMSNTCDEKTQSLGIKFLDEYQSKVKRQIFSGYQSDIDT
KB1-31                              APPGCGNAPRSSMSNTCDEKTQSLGIKFLDEYQSKVKRQIFSGYQSDIDT
KB1-39                              APPGCGNAPRSSMSNTCDEKTQSLGIKFLDEYQSKVKRQIFSGYQSDIDT
KB1-40                              APPGCGNAPRSSMSNTCDEKTQSLGIKFLDEYQSKVKRQIFSGYQSDIDT

JP1-24                              HNRIKDEL
JP2-1                               HNRIKDEL
JP3-23                              HNRIKDEL
TB1-1                               HNRIKDEL
TB1-22                              HNRIKDEL
TB1-2                               HNRIKDEL
MB3-24                              HNRIKDEL
N16961                              HNRIKDEL
KB1-4                               HNRIKDEL
KB1-31                              HNRIKDEL
KB1-39                              HNRIKDEL
KB1-40                              HNRIKDEL
