# Supplementary material for: Toxigenic Vibrio cholerae strains in South-East Queensland, Australian river waterways
Source: Appl Environ Microbiol. 2023 Oct 6;89(10):e00472-23. doi: 10.1128/aem.00472-23 (PMC10617385; doi:10.1128/aem.00472-23)
Supplement: Dataset 3 — SNPs distance. [file aem.00472-23-s0003.xlsx]

## Sheet: aem.00472-23-s0003
Dataset 3: SNPs distance
snp-dists 0.8.2	ref_all_masked	20602_1983	8-76_1976	1633_2_1983	7975_1_1985	M182863_2018	JP1	TB1-1	KB1-40	CG1-2	B5631_78_1978	M041117_2004	M147540_2014	B5044_80_1980	MZO-3_2001	981-75_1975	v4498_1978	TB3-20-1R	BB1-2-1R	1124611_2012	M12590_2012	MB1-1	M01655_2001	M16196_2016	M175282_2017	Si_F_1977	M136462_2013	W398_2012	M121990_2012	M06110_2006	M091373_2009	PS15_NA	M152362_2015	KB1-1-2R	JP3-23-1R	M031916_2003	M16108_2016	M19206_2019	101_1_1985	3411_1_1983	WLV1-17	M011053_2001	M99474_1999	B5631_78	B18667_80_1980	HE-45_2010	CP1117_2010	P351_1986	M20227_2020
101_1_1985	940	13673	14377	159	162	15714	15734	14116	14287	15603	9125	14149	6154	14212	13691	1807	13766	15662	14101	15842	14041	14255	15280	14145	14359	75	15383	14529	16682	14086	15692	16171	14203	15735	14103	14256	14247	15190	0	7	14051	13747	13676	9125	14211	17582	16040	15349	17802
1124511_2012	13944	13754	13921	14023	14026	15522	15609	13805	14305	15596	14293	13888	14115	14471	14086	14078	13834	15502	13801	15457	13775	14104	15059	13422	13959	14018	15472	14183	16314	13940	15633	15914	13809	15610	13791	14113	13649	14863	14047	14046	14087	13872	12369	14293	14470	16879	15698	15251	17409
1124611_2012	15752	15726	16137	15837	15840	16874	15237	15655	15330	14991	15645	15892	15673	15792	15921	15771	15436	13027	15688	0	15628	15451	16495	15850	15854	15839	16461	15792	17471	15751	15405	15450	15464	15238	15647	16073	16060	16221	15842	15841	15558	15560	15920	15645	15791	18400	17135	13185	18551
1124911_2012	16063	15912	16477	16087	16090	16896	15614	15938	15704	15359	15720	16244	15954	15909	16196	15963	15580	13078	16027	13326	16101	15532	16490	16008	16173	16016	16949	16070	17924	16138	15563	15589	15733	15615	15961	16378	16309	16447	16055	16054	16123	15881	16231	15720	15908	18733	17317	12979	18934
1125011_2012	15732	15541	15864	15751	15754	16492	15316	15216	15173	15130	15337	15691	15731	15484	15482	15591	15128	13199	15413	13648	15419	15264	16061	15678	15552	15708	16473	15733	17160	15533	15408	15461	15343	15317	15218	15875	15587	15929	15707	15706	15404	15313	15726	15337	15483	18075	16871	13151	18306
1140411_2011	13624	13702	14231	13643	13646	15346	15495	13923	14400	15466	13788	13861	14075	14190	12705	13656	13938	15757	13936	15804	13745	14285	15077	13737	14084	13668	15499	14495	16503	14067	15651	16012	13840	15496	13899	14201	13870	14920	13651	13650	14127	13648	13586	13788	14189	17184	15958	15542	17557
1157-74_1974	19323	18816	19040	19357	19362	20052	19935	18839	19024	19845	19473	19271	19553	19165	19236	19323	18976	19902	19313	19520	19200	19280	19903	18938	19147	19334	20276	19239	11173	18932	19668	20182	18856	19936	18833	19241	19005	19664	19326	19325	18899	18800	18718	19473	19164	10450	20453	19700	13306
1311-69_1969	16492	15947	16633	16512	16517	17307	17250	16233	16183	17337	16540	16358	16620	16458	16401	16515	16148	17247	16502	17237	16375	16406	17212	16236	16468	16489	17590	16546	6194	16249	17142	17683	16219	17251	16224	16533	16117	16888	16477	16476	16341	15961	16015	16540	16457	7428	17760	17004	10866
1633_2_1983	887	13675	14389	0	19	15723	15743	14125	14269	15613	9109	14147	6081	14194	13694	1765	13754	15676	14094	15837	14045	14261	15298	14157	14314	208	15374	14523	16708	14075	15711	16127	14202	15744	14112	14242	14257	15222	159	158	14061	13731	13652	9109	14193	17608	16075	15379	17814
2012EL-1759_2012	6812	13824	14669	6435	6438	15626	15901	14289	14400	15625	9204	14418	2168	14416	14083	7199	14090	15491	14231	15539	14269	14262	15185	14423	14578	6469	15577	14519	16765	14386	15697	16004	14417	15902	14264	14450	14385	15146	6482	6481	14375	13930	14028	9204	14415	17607	16234	15516	17814
20602_1983	13639	0	13889	13675	13678	15144	15499	13327	14313	15417	13962	13715	13840	14366	13561	13659	13731	15874	13631	15726	13650	14151	14750	13736	13940	13643	15228	13817	16210	13673	15764	16126	13685	15500	13316	13681	13344	14689	13673	13672	13903	5397	13532	13962	14365	16924	15694	15616	17197
243712_2012	13930	13653	14218	14048	14051	15658	15711	14015	14301	15862	14519	8630	14230	14479	13975	14083	13809	15782	10992	15630	6	14435	15307	14139	11322	14057	15223	14182	16518	14290	15780	16219	13979	15712	13998	14104	13894	15127	14044	14043	14011	13473	13599	14519	14478	17279	15950	15368	17706
3411_1_1983	939	13672	14376	158	161	15713	15733	14115	14286	15602	9124	14148	6153	14211	13690	1806	13765	15661	14100	15841	14040	14254	15279	14144	14358	74	15382	14528	16681	14085	15691	16170	14202	15734	14102	14255	14246	15189	7	0	14050	13746	13675	9124	14210	17581	16039	15348	17801
40312_2012	14371	13772	14570	14465	14468	15864	16186	14162	14477	16298	14855	9806	14704	14731	14492	14433	14207	16044	11828	16132	7864	14669	15465	14049	12097	14486	15630	14562	16614	14470	16142	16620	14350	16187	14148	14423	14020	15406	14465	14464	14287	13520	14016	14855	14730	17393	16210	15649	17681
60555434_2017	15751	16107	16394	15806	15809	17003	15685	15788	15565	15431	15633	16206	15717	15939	16105	15750	15434	11801	15968	12974	16041	15681	16496	16275	16175	15768	16842	15944	17663	16180	15635	15431	15992	15686	15792	16291	16181	16559	15807	15806	16261	16030	16252	15633	15938	18506	17393	12018	18694
6471-07_2007	15930	15821	16394	15961	15964	16849	15567	15837	15545	15411	15644	16083	15754	15742	16163	15830	15387	13011	15889	13269	16049	15532	16492	16013	16084	15882	16870	15959	17696	16049	15573	15594	15852	15568	15913	16314	16120	16413	15921	15920	15929	15777	16036	15644	15741	18551	17299	12461	18799
7975_1_1985	890	13678	14392	19	0	15726	15746	14128	14274	15616	9112	14150	6084	14197	13697	1768	13757	15679	14098	15840	14048	14262	15301	14160	14317	211	15377	14526	16711	14078	15714	16130	14205	15747	14115	14245	14262	15225	162	161	14066	13734	13657	9112	14196	17613	16078	15382	17819
8-76_1976	14370	13889	0	14389	14392	15879	15845	13895	14649	15867	14636	14465	14664	14617	14146	14275	13889	16022	14324	16137	14215	14558	15403	13900	14477	14393	15631	14585	16677	14426	15979	16364	14197	15846	13882	14190	14062	15347	14377	14376	13945	14026	13784	14636	14616	17440	16054	15679	17787
981-75_1975	2370	13659	14275	1765	1768	15649	15689	14131	14184	15547	9723	14043	6845	14237	13709	0	13821	15606	14069	15771	14080	14229	15275	14053	14268	1869	15260	14453	16800	14078	15613	16092	14158	15690	14118	14181	14238	15188	1807	1806	14157	13728	13763	9723	14236	17614	15993	15311	17788
B17751_78_1978	1001	13644	14393	208	211	15675	15689	14134	14256	15614	9106	14170	6141	14227	13652	1869	13736	15623	14104	15839	14054	14240	15251	14153	14375	4	15354	14544	16690	14101	15663	16132	14222	15690	14121	14267	14252	15153	75	74	14070	13707	13686	9106	14226	17587	16057	15288	17807
B18667_80_1980	14230	14365	14616	14193	14196	15950	15912	14293	14622	15850	14387	14578	14426	5	14406	14236	9585	15519	14308	15791	14476	14359	15401	14495	14446	14225	15607	14744	16636	14545	15716	16194	14376	15913	14276	14588	14455	15341	14211	14210	14471	14402	14148	14387	0	17409	15883	15477	17579
B5044_80_1980	14231	14366	14617	14194	14197	15951	15913	14294	14623	15851	14388	14579	14427	0	14407	14237	9586	15520	14309	15792	14477	14360	15402	14496	14447	14226	15608	14743	16637	14546	15717	16195	14377	15914	14277	14589	14456	15342	14212	14211	14472	14403	14149	14388	5	17410	15884	15478	17580
B5631_78_1978	9276	13962	14636	9109	9112	15749	15660	14222	14473	15427	0	14578	9071	14388	13685	9723	13782	15441	14281	15645	14516	14256	15221	14399	14355	9106	15596	14464	16879	14410	15803	15962	14368	15661	14211	14570	14329	15427	9125	9124	14202	13983	14282	0	14387	17616	16186	15225	18046
BB1-2	14052	13631	14324	14094	14098	15434	15814	13832	14454	15587	14281	11724	14217	14309	14383	14069	14130	15699	0	15688	10989	14214	15257	14157	11838	14104	15426	14466	16600	13885	15794	16277	14055	15815	13819	14243	13779	15099	14101	14100	13909	13491	13818	14281	14308	17344	15937	15654	17889
CC3-1	14413	14102	14750	14524	14529	15785	16169	14325	14806	16210	14965	10452	14704	14897	14454	14416	14275	15945	12311	15994	8633	14757	15537	14325	12528	14556	15673	14791	16640	14643	15948	16524	14654	16170	14304	14493	14282	15405	14543	14542	14578	13968	14139	14965	14896	17417	16220	15902	17697
CG1-2	15545	15417	15867	15613	15616	15885	13084	15710	15730	0	15427	15989	15629	15851	15762	15547	15543	15142	15587	14991	15859	15468	15812	15669	15757	15614	15849	15896	17670	15572	13487	13595	15648	13085	15700	15961	15644	15750	15603	15602	15896	15477	15710	15427	15850	18568	16589	15302	18822
CP1110_2010	16059	15694	16054	16075	16078	16227	16436	15536	16124	16589	16186	16008	16249	15884	15952	15993	15713	17269	15937	17135	15947	15908	16164	15656	16017	16057	16288	16080	18023	16043	16329	16573	15736	16437	15534	15938	15572	15988	16040	16039	16155	15635	15613	16186	15883	18940	2	17098	19102
CP1117_2010	16059	15694	16054	16075	16078	16227	16436	15536	16124	16589	16186	16008	16249	15884	15952	15993	15713	17269	15937	17135	15947	15908	16164	15656	16017	16057	16288	16080	18023	16043	16329	16573	15736	16437	15534	15938	15572	15988	16040	16039	16155	15635	15613	16186	15883	18940	0	17098	19102
HC-1A2_2010	17153	16645	17188	17204	17207	18074	18061	16768	16959	18105	17196	16994	17209	17106	17062	17187	16840	18333	17252	18122	17187	16955	17842	16905	17179	17184	18091	17255	12336	16983	18131	18636	16677	18062	16761	17207	16960	17720	17171	17170	16906	16650	16813	17196	17105	12695	18515	18090	13621
HC-43B1_2010	17338	16795	17209	17382	17387	18354	18319	16759	17097	18416	17509	17177	17547	17190	17142	17354	16932	18338	17233	18087	17172	17243	18001	16976	17205	17379	18150	17351	9153	16838	18124	18616	16861	18320	16751	17257	17041	18084	17363	17362	16903	16643	16771	17509	17189	7530	18618	18214	11845
HE-45_2010	17577	16924	17440	17608	17613	18445	18418	17152	17136	18568	17616	17328	17635	17410	17407	17614	17132	18570	17344	18400	17276	17464	18150	17000	17411	17587	18507	17488	9357	17059	18420	18758	16943	18419	17129	17520	17370	18106	17582	17581	17167	16819	16963	17616	17409	0	18940	18494	11988
JP1-1	15692	15499	15845	15743	15746	15859	0	15637	15684	13084	15660	15891	15913	15913	15844	15689	15400	15303	15814	15237	15708	15403	16011	15783	15852	15689	15661	15890	17471	15945	13394	13788	15417	3	15631	15671	15813	15785	15734	15733	15896	15529	15775	15660	15912	18418	16436	15388	18740
JP1-24	6434	13882	14748	6016	6019	15879	15997	14453	14519	15722	9035	14493	2290	14618	14292	6912	14144	15591	14379	15884	14334	14460	15446	14569	14668	6070	15712	14624	16885	14525	15879	16221	14591	15998	14432	14641	14500	15422	6087	6086	14656	14020	14017	9035	14617	17778	16312	15592	18040
JP2-1	6431	13879	14745	6013	6016	15876	15994	14450	14516	15719	9032	14490	2287	14615	14289	6909	14141	15588	14376	15881	14331	14457	15443	14566	14665	6067	15709	14621	16882	14522	15876	16218	14588	15995	14429	14638	14497	15419	6084	6083	14653	14017	14014	9032	14614	17775	16309	15589	18037
JP3-23	14015	13316	13882	14112	14115	15387	15631	88	14370	15700	14211	13893	14246	14277	13941	14118	13840	15644	13819	15647	13995	14165	15210	13588	14023	14121	15335	14254	16424	13869	15526	16206	13392	15632	0	13927	13800	14940	14103	14102	13677	13226	13755	14211	14276	17129	15534	15473	17464
KB1-1	15693	15500	15846	15744	15747	15860	3	15638	15685	13085	15661	15892	15914	15914	15845	15690	15401	15304	15815	15238	15709	15404	16012	15784	15853	15690	15662	15891	17472	15946	13395	13789	15418	0	15632	15672	15814	15786	15735	15734	15897	15530	15776	15661	15913	18419	16437	15389	18741
KB1-31	14330	14313	14649	14269	14274	15718	15684	14391	0	15730	14473	14502	14429	14623	14560	14184	14059	15531	14454	15330	14298	14124	15384	14052	14237	14256	15748	14719	16416	14424	15895	16171	14282	15685	14370	14885	14264	15101	14287	14286	14336	14236	14147	14473	14622	17136	16124	15213	17481
KB1-39	14331	14314	14650	14270	14275	15719	15685	14392	1	15731	14474	14503	14430	14624	14561	14185	14060	15532	14455	15331	14299	14125	15385	14053	14238	14257	15749	14720	16417	14425	15896	16172	14283	15686	14371	14886	14265	15102	14288	14287	14337	14237	14148	14474	14623	17137	16125	15214	17482
KB1-4	14331	14314	14650	14270	14275	15719	15685	14392	1	15731	14474	14503	14430	14624	14561	14185	14060	15532	14455	15331	14299	14125	15385	14053	14238	14257	15749	14720	16417	14425	15896	16172	14283	15686	14371	14886	14265	15102	14288	14287	14337	14237	14148	14474	14623	17137	16125	15214	17482
KB1-40	14330	14313	14649	14269	14274	15718	15684	14391	0	15730	14473	14502	14429	14623	14560	14184	14059	15531	14454	15330	14298	14124	15384	14052	14237	14256	15748	14719	16416	14424	15895	16171	14282	15685	14370	14885	14264	15101	14287	14286	14336	14236	14147	14473	14622	17136	16124	15213	17481
M011053_2001	13709	5397	14026	13731	13734	15181	15529	13229	14236	15477	13983	13632	13890	14403	13655	13728	13820	15841	13491	15560	13470	14220	14779	13661	13659	13707	15208	14106	16206	13608	15654	16143	13599	15530	13226	13344	13555	14765	13747	13746	13934	0	13719	13983	14402	16819	15635	15582	17183
M01563_2001	15437	15296	15989	15553	15556	16962	16794	15393	15434	16541	15927	15908	15451	15492	15911	15320	15371	15864	15550	15961	15603	15400	16637	15571	15700	15579	16413	15656	17642	15557	16556	16860	15410	16795	15386	15826	15483	16480	15593	15592	15561	15399	15494	15927	15491	18536	16957	15908	18447
M01655_2001	15271	14750	15403	15298	15301	6281	16011	15212	15384	15812	15221	15416	15203	15402	15430	15275	14890	16171	15257	16495	15304	15288	0	15043	15398	15251	15802	15378	17380	15353	15842	16140	15205	16012	15210	15541	15048	7325	15280	15279	15152	14779	15141	15221	15401	18150	16164	16233	18482
M027753_2002	15442	15301	15992	15558	15561	16969	16799	15400	15433	16542	15927	15894	15451	15487	15915	15325	15363	15863	15549	15961	15593	15410	16639	15569	15710	15584	16413	15654	17646	15557	16562	16868	15421	16800	15393	15831	15481	16489	15598	15597	15565	15406	15502	15927	15486	18540	16967	15906	18447
M031916_2003	14218	13681	14190	14242	14245	15909	15671	13926	14885	15961	14570	14245	14446	14589	13910	14181	14403	16167	14243	16073	14101	14290	15541	13849	14252	14267	15657	14608	16766	14259	15998	16427	13974	15672	13927	0	14050	15362	14256	14255	14197	13344	13540	14570	14588	17520	15938	15933	17717
M03309_2003	15442	15301	15992	15558	15561	16969	16799	15400	15433	16542	15927	15894	15451	15487	15915	15325	15363	15863	15549	15961	15593	15410	16639	15569	15710	15584	16413	15654	17646	15557	16562	16868	15421	16800	15393	15831	15481	16489	15598	15597	15565	15406	15502	15927	15486	18540	16967	15906	18447
M041117_2004	14082	13715	14465	14147	14150	15756	15891	13900	14502	15989	14578	0	14368	14579	14213	14043	13889	15874	11724	15892	8628	14573	15416	13974	11716	14170	15389	14642	16600	14149	15925	16308	14273	15892	13893	14245	13982	15295	14149	14148	14203	13632	14013	14578	14578	17328	16008	15647	17688
M041243_2004	15427	15209	15735	15436	15437	16007	15758	15376	15656	16150	15710	15509	15605	15661	15717	15398	15143	16775	15503	16728	15411	15582	15892	15371	15749	15402	8731	15615	17833	15649	15808	16171	15313	15759	15367	15809	15270	15588	15431	15430	15648	15174	15253	15710	15660	18514	16434	16720	18642
M055620_2005	15176	14683	15341	15216	15219	6401	15778	14920	15095	15744	15421	15288	15162	15336	15288	15182	14639	16228	15092	16214	15119	15263	7320	14842	15370	15147	15703	15344	17083	15292	15694	15931	14907	15779	14935	15356	14856	7	15184	15183	15121	14759	14711	15421	15335	18100	15981	16032	18363
M056274_2005	13984	13516	13987	14028	14031	15697	15662	13588	14496	15576	14189	14073	14294	14390	14046	14033	13768	15959	13977	15993	13999	14173	15208	13697	14190	14030	15259	14373	16350	13866	15751	16298	13642	15663	13579	13846	13780	15071	14015	14014	13867	13478	13800	14189	14389	17156	15758	15671	17397
M06110_2006	13999	13673	14426	14075	14078	15750	15945	13870	14424	15572	14410	14149	14404	14546	14055	14078	14187	15970	13885	15751	14287	14209	15353	13867	14220	14101	15449	14398	16518	0	15823	16439	13764	15946	13869	14259	13886	15298	14086	14085	13920	13608	13948	14410	14545	17059	16043	15743	17392
M066673_2006	15687	15744	16062	15726	15727	16827	15526	15563	15469	15312	15400	15923	15559	15761	16009	15649	15490	12717	15875	13270	15615	15585	16317	16023	15975	15721	16489	15666	17312	15759	15422	15473	15471	15527	15558	16102	15874	16366	15716	15715	15685	15712	15893	15400	15760	18477	17122	12841	18639
M071021_2007	15186	15054	15362	15204	15205	15742	15544	15072	15440	15571	15467	15313	15441	15477	15372	15146	14900	16355	15142	16287	15129	15192	15602	15100	15515	15164	5717	15473	17537	15268	15468	16028	15076	15545	15063	15542	15164	15398	15195	15194	15447	15054	14933	15467	15476	18328	16277	16270	18533
M072271_2007	16248	16159	16454	16315	16316	17182	15733	16025	15596	15570	15925	16477	16195	16093	16458	16215	15843	12893	16376	13209	16306	15761	16762	16326	16507	16265	17099	16234	17929	16107	15805	15877	16029	15734	16036	16720	16628	16694	16302	16301	16056	16109	16238	15925	16092	18826	17548	13288	19117
M083375_2008	13800	13539	14237	13896	13901	15537	15882	13617	14279	15944	14242	14145	14107	14504	13821	13728	14107	15894	13916	15827	13883	14298	15089	13626	14237	13880	15311	14478	16449	13951	15911	16262	13738	15883	13608	13742	13395	14963	13877	13876	13847	13567	13779	14242	14503	17364	15865	15542	17375
M091373_2009	15645	15764	15979	15711	15714	15731	13394	15526	15895	13487	15803	15925	15730	15717	15869	15613	15467	15387	15794	15405	15778	15684	15842	15864	15858	15663	15542	15987	17512	15823	0	13682	15448	13395	15526	15998	15890	15700	15692	15691	15821	15654	15964	15803	15716	18420	16329	15401	18541
M09657_2009	15179	14686	15344	15219	15222	6401	15782	14923	15098	15747	15424	15292	15165	15339	15291	15185	14642	16233	15096	16218	15122	15266	7322	14845	15374	15150	15707	15346	17086	15295	15697	15934	14910	15783	14938	15359	14859	11	15187	15186	15125	14762	14714	15424	15338	18103	15985	16034	18366
M103422_2010	15099	14749	15124	15145	15148	16027	15764	14649	15012	15619	15023	15108	14931	15054	15093	15021	14680	15028	14759	15107	15080	14934	15967	14891	15243	15142	16220	14859	16744	14851	15839	15893	14681	15765	14646	15181	14843	15448	15153	15152	14806	14814	14736	15023	15053	17858	16659	14977	18007
M117649_2011	13999	13680	14341	14003	14006	15581	15794	13768	14486	15767	14376	4661	14386	14547	14152	13956	13807	15590	11973	15809	9545	14384	15244	13749	12025	14044	15231	14483	16483	14096	15789	16156	14186	15795	13759	14252	13864	15145	14022	14021	14214	13552	13942	14376	14546	17250	15945	15493	17493
M121990_2012	16677	16210	16677	16708	16711	17549	17471	16439	16416	17670	16879	16600	16831	16637	16846	16800	16272	17438	16600	17471	16515	16693	17380	16448	16561	16690	17738	16979	0	16518	17512	17892	16614	17472	16424	16766	16350	17089	16682	16681	16564	16206	16232	16879	16636	9357	18023	17369	11303
M12590_2012	13927	13650	14215	14045	14048	15655	15708	14012	14298	15859	14516	8628	14227	14477	13973	14080	13806	15780	10989	15628	0	14432	15304	14137	11319	14054	15220	14179	16515	14287	15778	16216	13976	15709	13995	14101	13891	15125	14041	14040	14008	13470	13596	14516	14476	17276	15947	15366	17703
M12761_2012	15183	14690	15348	15223	15226	6407	15786	14927	15102	15751	15428	15296	15169	15343	15295	15189	14646	16237	15100	16222	15126	15270	7326	14849	15378	15154	15711	15350	17090	15299	15701	15938	14914	15787	14942	15363	14863	13	15191	15190	15129	14766	14716	15428	15342	18107	15989	16040	18370
M136462_2013	15336	15228	15631	15374	15377	16154	15661	15340	15748	15849	15596	15389	15615	15608	15599	15260	15135	16503	15426	16461	15220	15345	15802	15462	15513	15354	0	15670	17738	15449	15542	16080	15251	15662	15335	15657	15248	15710	15383	15382	15576	15208	15085	15596	15607	18507	16288	16547	18700
M138351_2013	13930	13653	14218	14048	14051	15658	15711	14015	14301	15862	14519	8630	14230	14479	13975	14083	13809	15782	10992	15630	6	14435	15307	14139	11322	14057	15223	14182	16518	14290	15780	16219	13979	15712	13998	14104	13894	15127	14044	14043	14011	13473	13599	14519	14478	17279	15950	15368	17706
M144786_2014	16117	15737	16080	16140	16143	16085	13583	15760	16046	13977	15706	16233	16182	15971	15946	16117	15656	15114	15989	15265	16038	15758	16029	15875	16046	16105	15953	16170	17871	16259	13916	14081	15498	13584	15774	16156	15951	15964	16146	16145	16167	15592	15948	15706	15970	18676	16714	15237	18878
M147540_2014	6509	13840	14664	6081	6084	15666	15913	14271	14429	15629	9071	14368	0	14427	14061	6845	14056	15465	14217	15673	14227	14292	15203	14518	14555	6141	15615	14564	16831	14404	15730	16095	14428	15914	14246	14446	14364	15168	6154	6153	14482	13890	13900	9071	14426	17635	16249	15422	17892
M152362_2015	14145	13685	14197	14202	14205	15445	15417	13413	14282	15648	14368	14273	14428	14377	14122	14158	14004	15739	14055	15464	13976	14126	15205	13654	14097	14222	15251	14112	16614	13764	15448	16102	0	15418	13392	13974	14069	14913	14203	14202	13764	13599	13951	14368	14376	16943	15736	15468	17318
M15498_2015	15239	14949	15501	15249	15252	15745	15487	14966	15273	15546	15350	15333	15326	15513	15307	15232	15371	16052	15168	16061	15194	15243	15522	14920	15361	15251	15882	15457	17223	14961	15417	15883	14755	15488	14979	15324	14657	15482	15239	15238	15027	14808	14947	15350	15512	18207	16416	16052	18354
M16108_2016	14226	13344	14062	14257	14262	15538	15813	13795	14264	15644	14329	13982	14364	14456	13959	14238	14105	15999	13779	16060	13891	13923	15048	13251	14037	14252	15248	14206	16350	13886	15890	16303	14069	15814	13800	14050	0	14862	14247	14246	14065	13555	13198	14329	14455	17370	15572	15890	17472
M16196_2016	14199	13736	13900	14157	14160	15489	15783	13596	14052	15669	14399	13974	14518	14496	14041	14053	14114	15965	14157	15850	14137	14094	15043	0	14071	14153	15462	14127	16448	13867	15864	16265	13654	15784	13588	13849	13251	14848	14145	14144	13769	13661	13053	14399	14495	17000	15656	15739	17389
M162017_2016	15604	15530	16157	15686	15689	16602	15150	15438	15219	15153	15463	15888	15615	15584	15814	15560	15411	12491	15578	13166	15548	15155	16155	15688	15847	15642	16533	15507	17547	15592	15078	15183	15344	15151	15432	15998	15895	16054	15678	15677	15669	15424	15864	15463	15583	18550	17060	12954	18650
M17130_2017	15644	15480	15711	15696	15699	15725	8100	15503	15583	13353	15514	15752	15757	15744	15628	15615	15362	15326	15482	15254	15478	15532	15867	15622	15618	15667	15789	15811	17482	15779	13793	14125	15418	8101	15501	15707	15672	15727	15662	15661	15746	15436	15508	15514	15743	18498	16460	15415	18759
M175282_2017	14238	13940	14477	14314	14317	15786	15852	14041	14237	15757	14355	11716	14555	14447	14385	14268	14092	15870	11838	15854	11319	14220	15398	14071	0	14375	15513	14426	16561	14220	15858	16220	14097	15853	14023	14252	14037	15377	14359	14358	14182	13659	14082	14355	14446	17411	16017	15729	17760
M182863_2018	15701	15144	15879	15723	15726	0	15859	15387	15718	15885	15749	15756	15666	15951	15857	15649	15303	16754	15434	16874	15655	15671	6281	15489	15786	15675	16154	15795	17549	15750	15731	15896	15445	15860	15387	15909	15538	6406	15714	15713	15655	15181	15369	15749	15950	18445	16227	16537	18886
M183306_2018	14374	13787	14581	14468	14471	15874	16193	14145	14503	16323	14891	9781	14709	14749	14484	14434	14231	16046	11809	16146	7767	14683	15466	14093	12098	14489	15639	14563	16618	14474	16161	16629	14365	16194	14131	14433	14005	15415	14468	14467	14297	13522	14002	14891	14748	17413	16208	15686	17736
M19206_2019	15182	14689	15347	15222	15225	6406	15785	14925	15101	15750	15427	15295	15168	15342	15294	15188	14645	16236	15099	16221	15125	15269	7325	14848	15377	15153	15710	15349	17089	15298	15700	15937	14913	15786	14940	15362	14862	0	15190	15189	15128	14765	14717	15427	15341	18106	15988	16039	18369
M192962_2019	15616	15384	15793	15650	15653	16162	13701	15572	15626	8864	15344	15989	15699	15600	15636	15617	15505	14629	15681	14657	15923	15639	16009	15648	15778	15615	16060	15818	17491	15561	13840	14133	15164	13702	15568	15716	15550	15922	15610	15609	15916	15370	15537	15344	15599	18252	16604	14806	18646
M20197_2019	15649	15569	15930	15746	15749	15882	12490	15486	15582	12765	15580	16087	15629	15696	15747	15665	15433	14999	15708	15112	15779	15526	15724	15926	15822	15697	15860	16137	17530	15914	13413	13675	15528	12491	15491	15887	15800	15786	15730	15729	15887	15514	15695	15580	15695	18382	16448	15246	18718
M20227_2020	17785	17197	17787	17814	17819	18886	18740	17459	17481	18822	18046	17688	17892	17580	17684	17788	17349	18652	17889	18551	17703	17688	18482	17389	17760	17807	18700	17942	11303	17392	18541	19029	17318	18741	17464	17717	17472	18369	17802	17801	17619	17183	17272	18046	17579	11988	19102	18612	0
M99474_1999	13668	13532	13784	13652	13657	15369	15775	13752	14147	15710	14282	14013	13900	14149	13768	13763	13871	15911	13818	15920	13596	14074	15141	13053	14082	13686	15085	14160	16232	13948	15964	16208	13951	15776	13755	13540	13198	14717	13676	13675	13929	13719	0	14282	14148	16963	15613	15642	17272
MB1-1	14174	14151	14558	14261	14262	15671	15403	14161	14124	15468	14256	14573	14292	14360	14361	14229	14291	15517	14214	15451	14432	0	15288	14094	14220	14240	15345	14456	16693	14209	15684	15974	14126	15404	14165	14290	13923	15269	14255	14254	14008	14220	14074	14256	14359	17464	15908	15049	17688
MB3-24	6428	13876	14742	6010	6013	15873	15991	14447	14513	15716	9029	14487	2284	14612	14286	6906	14138	15585	14373	15878	14328	14454	15440	14563	14662	6064	15706	14618	16879	14519	15873	16215	14585	15992	14426	14635	14494	15416	6081	6080	14650	14014	14011	9029	14611	17772	16306	15586	18034
MZO-3_2001	13624	13561	14146	13694	13697	15857	15844	13944	14560	15762	13685	14213	14061	14407	0	13709	13990	16084	14383	15921	13973	14361	15430	14041	14385	13652	15599	14570	16846	14055	15869	16267	14122	15845	13941	13910	13959	15294	13691	13690	13903	13655	13768	13685	14406	17407	15952	15638	17684
NCTC8021	5535	14013	14753	5001	5004	15863	16023	14497	14427	15732	7352	14495	4292	14431	14004	5986	14063	15780	14338	15974	14485	14323	15345	14595	14719	5057	15687	14714	16988	14340	15865	16108	14450	16024	14476	14532	14584	15448	5060	5059	14380	14111	14250	7352	14430	17907	16325	15687	18136
P351_1986	15337	15616	15679	15379	15382	16537	15388	15471	15213	15302	15225	15647	15422	15478	15638	15311	15170	10437	15654	13185	15366	15049	16233	15739	15729	15287	16547	15783	17369	15743	15401	15547	15468	15389	15473	15933	15890	16039	15349	15348	15554	15582	15642	15225	15477	18494	17098	0	18612
PS15_NA	16103	16126	16364	16127	16130	15896	13788	16198	16171	13595	15962	16308	16095	16195	16267	16092	15859	15413	16277	15450	16216	15974	16140	16265	16220	16131	16080	16388	17892	16439	13682	0	16102	13789	16206	16427	16303	15937	16171	16170	16267	16143	16208	15962	16194	18758	16573	15547	19029
RC385_1962	16921	16673	17115	16973	16976	16890	14638	16794	16911	15054	16956	17118	16880	16945	17091	16876	16708	16412	16885	16239	16868	16832	16828	16953	17000	16941	16769	17048	18639	17086	14760	14529	16698	14639	16781	17019	16918	16695	16972	16971	16852	16690	16929	16956	16944	19524	17433	16539	19687
Reference	0	13639	14370	887	890	15701	15692	14028	14330	15545	9276	14082	6509	14231	13624	2370	13773	15685	14052	15752	13927	14174	15271	14199	14238	1001	15336	14464	16677	13999	15645	16103	14145	15693	14015	14218	14226	15182	940	939	14054	13709	13668	9276	14230	17577	16059	15337	17785
S12_2009	16337	16121	16508	16385	16386	16533	14302	16239	16189	14715	16099	16551	16218	16439	16351	16329	16082	15292	16504	15494	16251	16239	16558	16256	16493	16347	16071	16251	18103	16388	14364	14065	15904	14303	16226	16479	16431	16194	16380	16379	16409	16057	16229	16099	16438	19015	16670	15625	18992
Santiago-089_2018	16327	15711	16510	16357	16360	17389	17356	16056	15948	17391	16387	16342	16439	16133	16232	16375	15922	17457	16274	17251	16253	15974	16980	16145	16308	16347	17287	16532	12341	16112	17281	17881	16106	17357	16054	16312	15941	16809	16339	16338	16256	15574	15779	16387	16132	13113	17634	17223	13298
Si_F_1977	1001	13643	14393	208	211	15675	15689	14134	14256	15614	9106	14170	6141	14226	13652	1869	13736	15622	14104	15839	14054	14240	15251	14153	14375	0	15354	14544	16690	14101	15663	16131	14222	15690	14121	14267	14252	15153	75	74	14070	13707	13686	9106	14225	17587	16057	15287	17807
TB1-1	14028	13327	13895	14125	14128	15387	15637	0	14391	15710	14222	13900	14271	14294	13944	14131	13855	15645	13832	15655	14012	14161	15212	13596	14041	14134	15340	14281	16439	13870	15526	16198	13413	15638	88	13926	13795	14925	14116	14115	13700	13229	13752	14222	14293	17152	15536	15471	17459
TB1-22	14029	13328	13896	14126	14129	15388	15638	1	14392	15711	14223	13901	14272	14295	13945	14132	13856	15646	13833	15656	14013	14162	15213	13597	14042	14135	15341	14282	16440	13871	15527	16199	13414	15639	89	13927	13796	14926	14117	14116	13701	13230	13753	14223	14294	17153	15537	15472	17460
TB1-2	14216	13484	14040	14308	14311	15449	15379	1518	14346	15422	14378	13963	14389	14314	14090	14241	14035	15064	13829	15179	14055	14239	15285	13792	14141	14293	15474	14335	16523	13982	15321	15850	13551	15380	1584	14077	13979	15012	14275	14274	13863	13357	13827	14378	14313	17211	15694	15108	17545
TB3-20	15685	15874	16022	15676	15679	16754	15303	15645	15531	15142	15441	15874	15465	15520	16084	15606	15227	0	15699	13027	15780	15517	16171	15965	15870	15622	16503	15546	17438	15970	15387	15413	15739	15304	15644	16167	15999	16236	15662	15661	15655	15841	15911	15441	15519	18570	17269	10437	18652
TB3-5	15685	15872	16020	15676	15679	16752	15301	15645	15531	15140	15439	15874	15465	15520	16082	15606	15219	10	15699	13029	15780	15515	16169	15965	15860	15622	16501	15546	17438	15968	15387	15416	15731	15302	15644	16165	15997	16234	15662	15661	15653	15839	15913	15439	15519	18570	17267	10435	18652
v1_1980	956	13668	14379	175	178	15708	15732	14117	14284	15604	9118	14144	6160	14212	13688	1824	13764	15659	14098	15837	14044	14252	15275	14145	14358	91	15382	14526	16686	14085	15691	16165	14204	15733	14104	14253	14247	15187	30	29	14054	13745	13675	9118	14211	17585	16042	15357	17803
v4498_1978	13773	13731	13889	13754	13757	15303	15400	13855	14059	15543	13782	13889	14056	9586	13990	13821	0	15227	14130	15436	13806	14291	14890	14114	14092	13736	15135	14308	16272	14187	15467	15859	14004	15401	13840	14403	14105	14645	13766	13765	14102	13820	13871	13782	9585	17132	15713	15170	17349
VcCHNf9_2013	15450	15440	15716	15564	15565	16381	14972	15407	15275	14769	15316	15937	15465	15287	15762	15482	15259	12929	15178	13339	15294	15140	16003	15717	15620	15564	16452	15640	17266	15668	14976	15055	15297	14973	15410	15711	15620	16077	15559	15558	15495	15478	15641	15316	15286	18087	16910	13122	18273
VcN1_2017	16960	16379	16885	17011	17016	17870	17614	16528	16509	17816	17065	16785	17151	16709	16894	16959	16540	17770	17041	17711	16968	16720	17492	16510	16860	16990	17820	17085	10792	16542	17634	18067	16444	17615	16514	16779	16453	17495	16985	16984	16682	16265	16525	17065	16708	11131	18177	17762	9637
W398_2012	14464	13817	14585	14523	14526	15795	15890	14281	14719	15896	14464	14642	14564	14743	14570	14453	14308	15546	14466	15792	14179	14456	15378	14127	14426	14544	15670	0	16979	14398	15987	16388	14112	15891	14254	14608	14206	15349	14529	14528	14269	14106	14160	14464	14744	17488	16080	15783	17942
W401_2012	15534	15493	16105	15616	15617	16670	15063	15465	15125	14964	15220	15620	15503	15459	15699	15491	15086	12579	15297	12565	15346	15182	16113	15697	15640	15549	16384	15659	17379	15645	15243	15202	15445	15064	15472	15858	15770	16145	15592	15591	15532	15311	15890	15220	15458	18228	17133	12676	18431
WL2-1	15817	15845	16225	15847	15850	16800	15258	15800	15421	15283	15563	16016	15633	15650	16110	15690	15258	12606	15717	13421	15822	15354	16383	16132	15789	15816	16814	15742	17408	15962	15290	15295	15527	15259	15834	16197	16003	16341	15859	15858	15804	15721	16248	15563	15649	18217	17150	12727	18629
WS3-1	15614	15335	15732	15659	15662	15596	12985	15554	15722	12769	15406	15925	15490	15624	15651	15504	15205	15298	15600	15498	15656	15514	15641	15876	15695	15649	15782	15961	17601	15825	13658	13700	15263	12986	15555	15750	15707	15472	15685	15684	15729	15257	15574	15406	15623	18398	16393	15524	18821
WLV1-17	14054	13903	13945	14061	14066	15655	15896	13700	14336	15896	14202	14203	14482	14472	13903	14157	14102	15655	13909	15558	14008	14008	15152	13769	14182	14070	15576	14269	16564	13920	15821	16267	13764	15897	13677	14197	14065	15128	14051	14050	0	13934	13929	14202	14471	17167	16155	15554	17619
[truncated: 58 more columns]
